# Supplementary material for: Comparative Analysis of Nano-Bactericides and Thiodiazole–Copper on Tomato Rhizosphere Microbiome
Source: Microorganisms. 2025 Jun 7;13(6):1327. doi: 10.3390/microorganisms13061327 (PMC12195157; doi:10.3390/microorganisms13061327)
Supplement: Supplementary file 1 [file microorganisms-13-01327-s001.zip]

Archive with 1 entries (1 files):
- microorganisms-3648960-supplementary.pdf
